# Supplementary material for: Evaluation of a pilot family planning educational seminar and subsequent attitudes towards family planning among Muslim communities in Tanzania
Source: PLoS One. 2025 Feb 7;20(2):e0315410. doi: 10.1371/journal.pone.0315410 (PMC11805577; doi:10.1371/journal.pone.0315410)
Supplement: S3 File — (XLSX) [file pone.0315410.s003.xlsx]

## Sheet: Sheet1
Name	Approval	Appeal	Liking	Welcoming	Fit	Suitability	Applicability	Compatibility	Implementability	Usability	Doability	Easiness
K11-01	4	5	5	5	4	4	5	5	5	5	5	5
K11-02	4	3	4	4	4	4	4	4	4	4	4	4
K11-03	5	5	4	4	5	5	4	4	4	4	4	4
K11-04	5	5	5	5	5	5	5	5	5	4	5	5
K11-05	5	5	5	5	4	5	4	5	5	5	4	5
K11-06	4	5	4	5	5	4	4	4	4	4	4	5
K11-07	5	5	5	5	5	5	5	5	2	5	4	5
K11-08	5	5	5	5	5	5	5	5	5	5	5	5
K11-09	5	5	5	5	5	5	5	5	4	5	5	5
K11-10	5	5	5	5	5	4	4	4	4	5	5	5
K11-11	5	5	5	5	5	5	5	5	5	5	5	5
K11-12	5	5	5	5	5	5	5	5	5	5	5	5
K11-13	3	5	5	4	4	4	4	4	4	3	4	3
K11-14	5	4	5	5	5	4	5	4	5	5	5	5
K11-15	5	5	5	5	5	5	5	5	4	5	5	5
K11-16	5	5	5	4	4	5	5	5	5	5	5	5
K11-17	5	5	5	5	4	5	5	4	5	5	5	5
K11-18	5	5	5	5	5	5	5	5	5	5	5	5
K11-19	5	5	5	5	5	5	5	5	5	5	5	5
K11-20	5	5	5	5	5	5	5	5	5	5	5	5
K11-21	4	5	4	4	4	5	4	4	4	4	4	4
K11-22	5	5	5	5	5	5	4	4	5	4	4	4
K11-23	5	5	5	5	5	5	5	5	5	5	5	5
K11-24	5	4	5	5	5	5	5	5	5	5	5	4
K11-25	5	5	5	4	4	5	5	5	5	5	5	5
K11-26	5	5	4	5	4	5	5	5	5	5	5	5
K11-27	4	4	2	2	4	4	4	4	4	4	4	2
K11-28	5	5	5	5	5	5	5	5	5	5	5	5
K11-29	5	4	4	5	5	4	4	5	4	4	4	4
K11-30	5	5	5	5	5	5	5	5	5	5	5	5
K11-31	4	5	5	5	5	5	4	5	4	4	4	4
K11-32	4	4	5	4	4	4	4	4	4	4	4	4
K11-33	5	5	5	5	5	5	5	5	5	5	5	5
K11-34	5	5	5	5	4	4	5	5	5	5	5	5
K11-35	5	5	5	5	4	5	5	5	3	5	5	5
K11-36	4	5	4	5	4	5	5	2	3	4	5	5
K11-37	5	5	5	5	5	5	5	5	5	5	5	5
K11-38	5	5	5	5	5	5	5	5	5	5	5	5
K11-39	5	5	5	5	5	5	5	5	5	5	5	5
K11-40	4	4	5	5	4	4	5	5	5	5	5	5
K11-41	5	5	5	5	5	5	5	5	5	5	5	5
K11-42	5	5	5	5	5	5	5	5	5	5	5	5
K11-43	5	5	5	5	4	4	4	5	5	5	5	5
K11-44	4	5	5	5	5	5	5	5	5	5	5	5
K11-45	5	5	5	5	5	5	5	4	3	3	4	4
K11-46	5	5	5	5	4	5	5	5	5	5	5	5
K11-47	5	5	4	5	5	4	4	5	3	4	4	5
K11-48	5	5	5	5	5	5	5	5	5	5	5	5
